# Supplementary material for: Synergistic Antimicrobial Activities of Chitosan Mixtures and Chitosan–Copper Combinations
Source: Int J Mol Sci. 2022 Mar 20;23(6):3345. doi: 10.3390/ijms23063345 (PMC8951000; doi:10.3390/ijms23063345)
Supplement: Supplementary file 1 [file ijms-23-03345-s001.zip]

Archive with 1 entries (1 files):
- ijms-1597878-supplementary.pdf
